# Supplementary material for: Hyperglycaemia is a causal risk factor for upper limb pathologies
Source: Int J Epidemiol. 2024 Jan 10;53(1):dyad187. doi: 10.1093/ije/dyad187 (PMC10859137; doi:10.1093/ije/dyad187)
Supplement: dyad187_Supplementary_Data [file dyad187_supplementary_data.zip]

Archive with 2 entries (2 files):
- ije-2023-01-0016-File007.xlsx
- ije-2023-01-0016-File006.docx
