# Supplementary material for: Hyperglycaemia is a causal risk factor for upper limb pathologies
Source: Int J Epidemiol. 2024 Jan 10;53(1):dyad187. doi: 10.1093/ije/dyad187 (PMC10859137; doi:10.1093/ije/dyad187)
Supplement: dyad187_Supplementary_Data [file dyad187_supplementary_data.zip › ije-2023-01-0016-File007.xlsx]

## Sheet: Supplementary Figure Legend
Supplementary Table S1 A list of codes (ICD10, OPCS, Self Report and Read2/3) used to define each outcome (frozen shoulder, Dupuytren’s disease, trigger finger and carpal tunnel syndrome) in UKBB
Supplementary Table S2 Numbers of cases for each outcome in the UKBB cohort, split by source of data defined in Supplementary Table 1. HES represents a combination of ICD10 and OPCS codes.
Supplementary Table S3 A full list of all genetic variants used in the Mendelian randomisation analysis
Supplementary Table S4 Observational associations in UKBB using all cases (GP + self report). Odds ratios represent increase per standard deviation increase in trait.
Supplementary Table S5 Observational associations in UKBB adjusted for all covariates. Odds ratios represent increase per standard deviation increase in trait.
Supplementary Table S6 One sample Mendelian Randomisation performed in HES data. Odds ratios represent increase per standard deviation increase in genetically predicted trait.
Supplementary Table S7 One sample Mendelian Randomisation performed in all data (GP + self report). Odds ratios represent increase per standard deviation increase in genetically predicted trait.
Supplementary Table S8 Two sample MR results. The ‘source’ column shows the dataset used, where ‘All’ is all cases in UKBB, HES is the cases defined by ICD10 and OPCS codes in UKBB, and FinnGen is the FinnGen data resource. Inverse variance weighted, Egger, and penalised weighted median tests included.
Supplementary Table S9 Results from a meta-analysis between the HES-defined UKBB 2SMR results and the FinnGen 2SMR results, including inverse variance weighted, Egger, and penalised weighted median tests.
Supplementary Table S10 Associations between GCK mutations and covariates used in observational analysis
Abbreviations: ICD10: International Classification of Diseases, Tenth Revision. OPCS4: Operating Procedure Codes Supplement 4. HbA1c: haemoglobin A1c. BMI: body mass index. WHR: waist-hip ratio. BF: body fat percentage.

## Sheet: Supplementary Table S1
Supplementary Table S1. A list of codes (ICD10, OPCS, Self Report and Read2/3) used to define each outcome (frozen shoulder, Dupuytren’s disease, trigger finger and carpal tunnel syndrome) in UKBB
Disease	ICD10	OPCS	SelfReport	GP
Frozen Shoulder	M750	W781	#N/A	c("N210.", "XE1FL", "XE1Hm")
Dupuytrens Disease	M720	c("T521", "T522", "T525", "T526", "T561", "T562", "T541", "T548", "T549", "T558", "T559", "T528", "T529", "T568", "T569")	1544	c("7H320", "7H340", "7H341", "N236.", "N2360", "N2361", "N2362", "N2363", "N2364", "N2365", "N2366", "N2367", "N2368", "S2342", "S2352", "S344.", "X707Z", "Xa3vZ", "Xa8RB", "Xa8RC", "XaIBV", "XE07l", "XE1Fj", "XM0ug", "XM1HO")
Trigger Finger	M653	T723	#N/A	c("7H482", "85B3.", "N2203", "X600z", "Xa9jL", "XE07j", "XE1FU", "XE1I2")
Carpal Tunnel Syndrome	G560	c("A651", "A658")	1541	c("70560", "70564", "F340.", "XC0YZ", "XE15g", "70562")
Abbreviations: ICD10: International Classification of Diseases, Tenth Revision. OPCS: Operating Procedure Codes Supplement. GP: General Practice. UKBB: United Kingdom Biobank.

## Sheet: Supplementary Table S2
Supplementary Table S2. Numbers of cases for each outcome in the UKBB cohort, split by source of data defined in Supplementary Table S1.
Condition	All	HES	ICD	OPCS	GP	SR
Frozen Shoulder	8265	1972	1731	540	6565	0
Dupuytrens Disease	7433	3862	2803	3186	4950	382
Trigger Finger	5933	3123	1951	2600	3597	0
Carpal Tunnel Syndrome	16176	10032	9757	8673	9897	723
Any Pathology	34086	17733	#N/A	#N/A	#N/A	#N/A
Abbreviations: ICD10: International Classification of Diseases, Tenth Revision. OPCS: Operating Procedure Codes Supplement. HES: a combination of ICD10 and OPCS codes. UKBB: United Kingdom Biobank. GP: General Practice. SR:Self-Report.

## Sheet: Supplementary Table S3
Supplementary Table S3. A full list of all genetic variants used in the Mendelian randomisation analysis
Test_trait	SNP	Trait_raising	Other_allele	BetaXG	seBetaXG		Abbreviations: HbA1c: haemoglobin A1c. BMI: body mass index. WHR: waist-hip ratio. BF: body fat percentage. SNP: single nucleltide polymorphism. BetaXG: Effect Size. seBetaXG: Standard Error.
HbA1c (glycaemic)	rs340882	G	C	0.008	0.001
HbA1c (glycaemic)	rs12712928	C	G	0.008	0.002
HbA1c (glycaemic)	rs150171632	C	T	0.033	0.009
HbA1c (glycaemic)	rs151057583	C	T	0.016	0.012
HbA1c (glycaemic)	rs560887	C	T	0.031	0.001
HbA1c (glycaemic)	rs13419326	C	A	0.032	0.005
HbA1c (glycaemic)	rs557462	T	C	0.027	0.001
HbA1c (glycaemic)	rs56100844	T	G	0.058	0.007
HbA1c (glycaemic)	rs2138157	C	A	0.005	0.001
HbA1c (glycaemic)	rs11719201	C	T	0.013	0.002
HbA1c (glycaemic)	rs1604038	C	T	0.011	0.001
HbA1c (glycaemic)	rs35188816	C	CA	0.007	0.002
HbA1c (glycaemic)	rs7732130	G	A	0.008	0.001
HbA1c (glycaemic)	rs3778321	G	A	0.011	0.002
HbA1c (glycaemic)	rs34499031	TAA	T	0.01	0.002
HbA1c (glycaemic)	rs6931514	G	A	0.01	0.001
HbA1c (glycaemic)	rs10231021	A	T	0.009	0.001
HbA1c (glycaemic)	rs2191349	T	G	0.008	0.001
HbA1c (glycaemic)	rs10259649	C	T	0.024	0.002
HbA1c (glycaemic)	rs2971670	T	C	0.032	0.002
HbA1c (glycaemic)	rs1799884	T	C	0.032	0.002
HbA1c (glycaemic)	rs3757840	T	G	0.022	0.001
HbA1c (glycaemic)	rs2908286	T	C	0.032	0.002
HbA1c (glycaemic)	rs11558471	A	G	0.015	0.001
HbA1c (glycaemic)	rs35859536	C	T	0.015	0.001
HbA1c (glycaemic)	rs10811661	T	C	0.013	0.002
HbA1c (glycaemic)	rs10811662	G	A	0.013	0.002
HbA1c (glycaemic)	rs62560863	C	T	0.009	0.002
HbA1c (glycaemic)	rs11257655	T	C	0.011	0.002
HbA1c (glycaemic)	rs2839671	G	A	0.009	0.002
HbA1c (glycaemic)	rs7903146	T	C	0.013	0.001
HbA1c (glycaemic)	rs3842753	T	G	0.008	0.002
HbA1c (glycaemic)	rs3842727	G	T	0.008	0.002
HbA1c (glycaemic)	rs234864	G	A	0.006	0.001
HbA1c (glycaemic)	rs2237896	G	A	0.011	0.003
HbA1c (glycaemic)	rs11039154	C	T	0.009	0.001
HbA1c (glycaemic)	rs77980989	A	C	0.007	0.014
HbA1c (glycaemic)	rs10466351	T	C	0.015	0.001
HbA1c (glycaemic)	rs10830963	G	C	0.02	0.002
HbA1c (glycaemic)	rs117233107	G	A	0.047	0.007
HbA1c (glycaemic)	rs11172134	T	A	0.006	0.002
HbA1c (glycaemic)	rs576674	G	A	0.009	0.002
HbA1c (glycaemic)	rs17776811	A	C	0.005	0.001
HbA1c (glycaemic)	rs1535464	G	A	0.009	0.002
HbA1c (glycaemic)	rs33952550	C	CCTCA	0.009	0.002
HbA1c (glycaemic)	rs7177055	A	G	0.007	0.001
HbA1c (glycaemic)	rs142484519	A	G	0.007	0.017
HbA1c (glycaemic)	rs2060779	G	A	0.007	0.002
HbA1c (glycaemic)	rs55872740	G	A	0.007	0.001
HbA1c (glycaemic)	rs6113722	G	A	0.012	0.003
HbA1c (non-glycaemic)	rs1175549	A	C	0.0098	0.002
HbA1c (non-glycaemic)	rs2375278	A	G	0.0112	0.002
HbA1c (non-glycaemic)	rs644592	T	C	0.0128	0.002
HbA1c (non-glycaemic)	rs12127403	C	A	0.0017	0.002
HbA1c (non-glycaemic)	rs857725	G	T	0.0208	0.001
HbA1c (non-glycaemic)	rs7547793	C	A	0.0118	0.002
HbA1c (non-glycaemic)	rs10900585	T	G	0.0119	0.002
HbA1c (non-glycaemic)	rs12612492	T	C	0.0188	0.002
HbA1c (non-glycaemic)	rs6545222	A	G	0.0102	0.002
HbA1c (non-glycaemic)	rs1560868	T	A	0.0077	0.002
HbA1c (non-glycaemic)	rs1367173	C	T	0.0152	0.002
HbA1c (non-glycaemic)	rs6723441	T	A	0.009	0.002
HbA1c (non-glycaemic)	rs17037289	G	A	0.0089	0.002
HbA1c (non-glycaemic)	rs143486794	GCA	G	0.0039	0.008
HbA1c (non-glycaemic)	rs1822534	A	G	0.0084	0.001
HbA1c (non-glycaemic)	rs12491937	A	G	0.009	0.001
HbA1c (non-glycaemic)	rs9818758	A	G	0.0131	0.002
HbA1c (non-glycaemic)	rs66499923	AT	A	0.0084	0.002
HbA1c (non-glycaemic)	rs4894769	T	A	0.0073	0.001
HbA1c (non-glycaemic)	rs6777684	G	A	0.0058	0.001
HbA1c (non-glycaemic)	rs9846651	T	C	0.0067	0.002
HbA1c (non-glycaemic)	rs2299002	C	A	0.0681	0.046
HbA1c (non-glycaemic)	rs144392753	T	G	0.0987	0.05
HbA1c (non-glycaemic)	rs13134327	A	G	0.0144	0.001
HbA1c (non-glycaemic)	rs13129993	A	T	0.0149	0.002
HbA1c (non-glycaemic)	rs112578089	G	A	0.036	0.006
HbA1c (non-glycaemic)	rs13166977	A	G	0.0107	0.002
HbA1c (non-glycaemic)	rs6877043	T	C	0.0085	0.001
HbA1c (non-glycaemic)	rs1948759	G	A	0.0097	0.002
HbA1c (non-glycaemic)	rs12193223	C	G	0.0201	0.003
HbA1c (non-glycaemic)	rs75580845	T	C	0.0203	0.002
HbA1c (non-glycaemic)	rs1799945	C	G	0.0245	0.002
HbA1c (non-glycaemic)	rs1800562	G	A	0.0383	0.003
HbA1c (non-glycaemic)	rs13194491	C	T	0.0243	0.003
HbA1c (non-glycaemic)	rs13214703	T	C	0.0196	0.003
HbA1c (non-glycaemic)	rs34979126	G	A	0.0175	0.003
HbA1c (non-glycaemic)	rs116735744	G	T	0.0112	0.002
HbA1c (non-glycaemic)	rs2256974	C	A	0.0088	0.002
HbA1c (non-glycaemic)	rs115541994	C	T	0.0055	0.002
HbA1c (non-glycaemic)	rs13195517	C	T	0.0064	0.001
HbA1c (non-glycaemic)	rs9376090	T	C	0.0247	0.001
HbA1c (non-glycaemic)	rs9389268	A	G	0.0228	0.002
HbA1c (non-glycaemic)	rs13234131	G	A	0.0113	0.002
HbA1c (non-glycaemic)	rs4731113	T	C	0.0196	0.004
HbA1c (non-glycaemic)	rs77300440	C	T	0.012	0.002
HbA1c (non-glycaemic)	rs4317621	G	A	0.0035	0.001
HbA1c (non-glycaemic)	rs34664882	G	A	0.0485	0.004
HbA1c (non-glycaemic)	rs4737009	A	G	0.0228	0.002
HbA1c (non-glycaemic)	rs6980507	A	G	0.0109	0.001
HbA1c (non-glycaemic)	rs7847351	G	A	0.0133	0.002
HbA1c (non-glycaemic)	rs12351997	C	T	0.0131	0.002
HbA1c (non-glycaemic)	rs7042939	A	G	0.0102	0.001
HbA1c (non-glycaemic)	rs3829109	G	A	0.0086	0.002
HbA1c (non-glycaemic)	rs5785903	T	TG	0.0172	0.002
HbA1c (non-glycaemic)	rs4745982	T	G	0.0741	0.003
HbA1c (non-glycaemic)	rs150705486	G	A	0.1139	0.006
HbA1c (non-glycaemic)	rs17476364	T	C	0.0858	0.002
HbA1c (non-glycaemic)	rs72805692	A	G	0.0785	0.002
HbA1c (non-glycaemic)	rs200572185	AAG	A	0.0939	0.004
HbA1c (non-glycaemic)	rs4980325	T	G	0.0108	0.001
HbA1c (non-glycaemic)	rs7113235	A	G	0.0144	0.004
HbA1c (non-glycaemic)	rs73388897	C	T	0.1775	0.111
HbA1c (non-glycaemic)	rs77121243	T	A	0.081	0.078
HbA1c (non-glycaemic)	rs360140	C	A	0.0084	0.001
HbA1c (non-glycaemic)	rs117706710	T	G	0.0456	0.009
HbA1c (non-glycaemic)	rs174559	G	A	0.0106	0.001
HbA1c (non-glycaemic)	rs174584	G	A	0.0089	0.001
HbA1c (non-glycaemic)	rs11224302	C	T	0.0157	0.002
HbA1c (non-glycaemic)	rs617948	G	A	0.0066	0.001
HbA1c (non-glycaemic)	rs2110073	T	C	0.0121	0.002
HbA1c (non-glycaemic)	rs76261711	A	T	0.0142	0.002
HbA1c (non-glycaemic)	rs4760682	A	C	0.0164	0.002
HbA1c (non-glycaemic)	rs10774624	A	G	0.0093	0.001
HbA1c (non-glycaemic)	rs17696736	A	G	0.0085	0.001
HbA1c (non-glycaemic)	rs4766971	A	G	0.0102	0.002
HbA1c (non-glycaemic)	rs76533333	G	A	0.0265	0.003
HbA1c (non-glycaemic)	rs7994900	T	C	0.0114	0.002
HbA1c (non-glycaemic)	rs59914095	A	T	0.0109	0.002
HbA1c (non-glycaemic)	rs2273475	G	A	0.0128	0.002
HbA1c (non-glycaemic)	rs452306	C	T	0.0098	0.001
HbA1c (non-glycaemic)	rs368777	G	A	0.0091	0.001
HbA1c (non-glycaemic)	rs114189680	T	C	0.041	0.029
HbA1c (non-glycaemic)	esv2676630	G	GCACTGACCCTCTTCTCTGCACAGCTCCTAAGCCACTGCCTGCTGGTGACCCTGGCCGCCCACCTCCCCGCCGAGTTCACCCCTGCGGTGCACGCCTCCCTGGACAAGTTCCTGGCTTCTGTGAGCACCGTGCTGACCTCCAAATACCGTTAAGCTGGAGCCTCGGTAGCCGTTCCTCCTGCCCGCTGGGCCTCCCAACGGGCCCTCCTCCCCTCCTTGCACCGGCCCTTCCTGGTCTTTGAATAAAGTCTGAGTGGGCAGCAGCCTGTGTGTGCCTGGGTTCTCTCTATCCCGGAATGTGCCAACAATGGAGGTGTTTACCTGTCTCAGACCAAGGACCTCTCTGCAGCTGCATGGGGCTGGGGAGGGAGAACTGCAGGGAGTATGGGAGGGGAAGCT…	0.0208	0.039
HbA1c (non-glycaemic)	rs11248914	T	C	0.0114	0.001
HbA1c (non-glycaemic)	rs3752435	C	G	0.0068	0.003
HbA1c (non-glycaemic)	rs9926463	A	C	0.0083	0.002
HbA1c (non-glycaemic)	rs11643024	A	G	0.0084	0.002
HbA1c (non-glycaemic)	rs8050500	T	C	0.0069	0.001
HbA1c (non-glycaemic)	rs56137030	A	G	0.0055	0.001
HbA1c (non-glycaemic)	rs7198799	T	C	0.0083	0.001
HbA1c (non-glycaemic)	rs1862748	T	C	0.008	0.001
HbA1c (non-glycaemic)	rs837763	T	C	0.0176	0.001
HbA1c (non-glycaemic)	rs6503094	A	G	0.0083	0.002
HbA1c (non-glycaemic)	rs9914988	A	G	0.0125	0.002
HbA1c (non-glycaemic)	rs2748427	G	A	0.0307	0.002
HbA1c (non-glycaemic)	rs2748424	G	C	0.0312	0.002
HbA1c (non-glycaemic)	rs200350733	A	AGC	0.0326	0.003
HbA1c (non-glycaemic)	rs72634341	G	A	0.0307	0.002
HbA1c (non-glycaemic)	rs9909940	T	C	0.0322	0.001
HbA1c (non-glycaemic)	rs113373052	T	C	0.0327	0.001
HbA1c (non-glycaemic)	rs12452572	A	G	0.0231	0.001
HbA1c (non-glycaemic)	rs191734192	A	G	0.0416	0.003
HbA1c (non-glycaemic)	rs141786856	C	CAAT	0.0206	0.005
HbA1c (non-glycaemic)	rs28671200	T	G	0.0086	0.002
HbA1c (non-glycaemic)	rs12982956	A	G	0.0074	0.002
HbA1c (non-glycaemic)	rs17533945	C	T	0.0128	0.001
HbA1c (non-glycaemic)	rs12978547	C	G	0.0279	0.004
HbA1c (non-glycaemic)	rs10405535	A	G	0.0122	0.002
HbA1c (non-glycaemic)	rs4499344	G	A	0.0111	0.002
HbA1c (non-glycaemic)	rs737092	C	T	0.0073	0.001
HbA1c (non-glycaemic)	rs855791	A	G	0.0188	0.001
HbA1c (non-glycaemic)	rs2143923	A	G	0.0069	0.001
HbA1c (non-glycaemic)	rs184506746	C	T	0.1709	0.028
HbA1c (non-glycaemic)	rs182859029	T	C	0.2459	0.038
HbA1c (non-glycaemic)	rs138245006	T	C	0.2512	0.015
HbA1c (non-glycaemic)	rs199768384	GAGAA	G	0.0925	0.128
HbA1c (non-glycaemic)	rs199546838	A	AAC	0.0879	0.046
HbA1c (non-glycaemic)	rs137875631	T	C	0.0019	0.082
HbA1c (non-glycaemic)	rs1050828	T	C	0.0715	0.154
HbA1c (non-glycaemic)	rs146474788	A	G	0.0084	0.012
HbA1c (non-glycaemic)	rs200970501	ATCT	A	0.0112	0.025
HbA1c (non-glycaemic)	rs17052030	G	T	0.0014	0.034
HbA1c (non-glycaemic)	rs139287365	T	C	0.0143	0.045
HbA1c (non-glycaemic)	rs17052130	C	T	0.0072	0.025
Fasting Glucose	rs6662924	A	C	0.0143	0.0023
Fasting Glucose	rs78132593	C	A	0.0147	0.0022
Fasting Glucose	rs267738	T	G	0.0129	0.002
Fasting Glucose	rs2075423	G	T	0.0161	0.0017
Fasting Glucose	rs340874	C	T	0.0154	0.0017
Fasting Glucose	rs348330	G	A	0.0122	0.002
Fasting Glucose	rs877273	T	C	0.0133	0.0018
Fasting Glucose	rs1371614	T	C	0.0158	0.0019
Fasting Glucose	rs1260326	C	T	0.0282	0.0017
Fasting Glucose	rs780093	C	T	0.028	0.0017
Fasting Glucose	rs115640879	C	T	0.0241	0.0038
Fasting Glucose	rs183381538	C	A	0.0248	0.0035
Fasting Glucose	rs189548	G	A	0.0123	0.002
Fasting Glucose	rs78996387	C	T	0.0232	0.0035
Fasting Glucose	rs111485380	T	C	0.0699	0.0029
Fasting Glucose	rs540524	G	A	0.011	0.0017
Fasting Glucose	rs1402837	T	C	0.0556	0.002
Fasting Glucose	rs492594	C	G	0.0164	0.0017
Fasting Glucose	rs145353824	C	A	0.076	0.0092
Fasting Glucose	rs17539351	C	T	0.0681	0.0029
Fasting Glucose	rs13430620	A	C	0.0728	0.0056
Fasting Glucose	rs114764002	A	T	0.0921	0.0069
Fasting Glucose	rs56100844	T	G	0.118	0.01
Fasting Glucose	rs3755158	G	C	0.0395	0.0027
Fasting Glucose	rs508741	C	T	0.013	0.0018
Fasting Glucose	rs199666154	GT	G	0.0435	0.0025
Fasting Glucose	rs114691375	A	T	0.0452	0.0058
Fasting Glucose	rs11708067	A	G	0.0281	0.002
Fasting Glucose	rs75098673	C	T	0.035	0.0046
Fasting Glucose	rs16851397	A	G	0.0327	0.0042
Fasting Glucose	rs17437560	C	T	0.0175	0.0032
Fasting Glucose	rs1604038	C	T	0.0198	0.0018
Fasting Glucose	rs3215234	G	GT	0.025	0.0025
Fasting Glucose	rs7631557	C	G	0.0108	0.0018
Fasting Glucose	rs35188816	C	CA	0.0123	0.0019
Fasting Glucose	rs6808574	C	T	0.0127	0.0017
Fasting Glucose	rs4862423	T	C	0.0123	0.0019
Fasting Glucose	rs157512	T	C	0.0134	0.0021
Fasting Glucose	rs7708285	G	A	0.0133	0.0019
Fasting Glucose	rs6878122	G	A	0.013	0.0019
Fasting Glucose	rs1820176	T	C	0.0247	0.002
Fasting Glucose	rs6876986	G	C	0.0242	0.002
Fasting Glucose	rs7729395	C	T	0.0232	0.0045
Fasting Glucose	rs3778321	G	A	0.0186	0.0021
Fasting Glucose	rs9348441	A	T	0.0176	0.0018
Fasting Glucose	rs10305457	T	C	0.0235	0.0032
Fasting Glucose	rs10305492	G	A	0.0763	0.01
Fasting Glucose	rs12055786	T	C	0.012	0.0017
Fasting Glucose	rs10281892	G	A	0.0284	0.0022
Fasting Glucose	rs2191346	G	C	0.0239	0.0016
Fasting Glucose	rs10487796	T	A	0.0261	0.0016
Fasting Glucose	rs10228796	G	C	0.0261	0.0016
Fasting Glucose	rs2971671	C	T	0.0426	0.002
Fasting Glucose	rs2971670	T	C	0.0613	0.0022
Fasting Glucose	rs1799884	T	C	0.0617	0.0022
Fasting Glucose	rs3757840	T	G	0.0416	0.0017
Fasting Glucose	rs6975024	C	T	0.0615	0.0022
Fasting Glucose	rs2908286	T	C	0.0612	0.0022
Fasting Glucose	rs138917529	A	T	0.0597	0.0071
Fasting Glucose	rs878521	A	G	0.0549	0.002
Fasting Glucose	rs2108349	G	A	0.0158	0.0018
Fasting Glucose	rs58925536	T	C	0.0306	0.0053
Fasting Glucose	rs67070387	T	C	0.0308	0.0055
Fasting Glucose	rs13242882	T	A	0.0097	0.0017
Fasting Glucose	rs194520	G	T	0.0094	0.0017
Fasting Glucose	rs7012637	G	A	0.018	0.0017
Fasting Glucose	rs9987289	A	G	0.0282	0.0029
Fasting Glucose	rs4841132	A	G	0.0279	0.0029
Fasting Glucose	rs12541643	T	C	0.0118	0.0019
Fasting Glucose	rs896854	T	C	0.0099	0.0016
Fasting Glucose	rs13266634	C	T	0.0285	0.0018
Fasting Glucose	rs9650069	C	T	0.0286	0.0018
Fasting Glucose	rs1574285	G	T	0.0188	0.0017
Fasting Glucose	rs57884925	G	C	0.0166	0.0016
Fasting Glucose	rs10974438	C	A	0.0198	0.0017
Fasting Glucose	rs10811660	G	A	0.0223	0.0022
Fasting Glucose	rs16913693	T	G	0.0394	0.0049
Fasting Glucose	rs507666	A	G	0.0164	0.0021
Fasting Glucose	rs3829109	G	A	0.0163	0.002
Fasting Glucose	rs2839671	G	A	0.016	0.0022
Fasting Glucose	rs7095788	C	T	0.0106	0.0018
Fasting Glucose	rs35011531	C	T	0.0329	0.003
Fasting Glucose	rs12784552	A	G	0.0329	0.003
Fasting Glucose	rs61875120	C	T	0.0271	0.0021
Fasting Glucose	rs34872471	C	T	0.0263	0.0019
Fasting Glucose	rs7903146	T	C	0.0259	0.0019
Fasting Glucose	rs3842753	T	G	0.0134	0.0022
Fasting Glucose	rs689	A	T	0.0134	0.0022
Fasting Glucose	rs4930011	G	C	0.0092	0.0018
Fasting Glucose	rs2168101	C	A	0.0125	0.0022
Fasting Glucose	rs10838524	A	G	0.0238	0.0016
Fasting Glucose	rs7115753	A	G	0.0243	0.0017
Fasting Glucose	rs8914	G	A	0.0195	0.0029
Fasting Glucose	rs10501320	G	C	0.0219	0.0019
Fasting Glucose	rs10717442	A	AT	0.0216	0.0024
Fasting Glucose	rs34228231	G	A	0.0179	0.002
Fasting Glucose	rs1483121	G	A	0.0159	0.0026
Fasting Glucose	rs10769572	A	G	0.0105	0.0019
Fasting Glucose	rs174583	C	T	0.0168	0.0017
Fasting Glucose	rs77464186	A	C	0.0231	0.0022
Fasting Glucose	rs11603349	T	C	0.0236	0.0022
Fasting Glucose	rs7113297	T	C	0.0569	0.0026
Fasting Glucose	rs11523890	T	C	0.0519	0.0018
Fasting Glucose	rs10466351	T	C	0.056	0.0018
Fasting Glucose	rs10830962	G	C	0.048	0.0018
Fasting Glucose	rs79354397	C	T	0.0806	0.0057
Fasting Glucose	rs2657879	G	A	0.0119	0.0022
Fasting Glucose	rs12315434	A	C	0.011	0.002
Fasting Glucose	rs6538804	C	G	0.0142	0.0019
Fasting Glucose	rs6489811	G	A	0.011	0.0018
Fasting Glucose	rs7962128	G	A	0.0108	0.0019
Fasting Glucose	rs11610045	A	G	0.0144	0.0019
Fasting Glucose	rs11619319	G	A	0.0173	0.002
Fasting Glucose	rs576674	G	A	0.0179	0.0024
Fasting Glucose	rs8003022	G	A	0.0128	0.0019
Fasting Glucose	rs35889227	G	T	0.013	0.0019
Fasting Glucose	rs12888855	C	A	0.0135	0.002
Fasting Glucose	rs7163757	C	T	0.0217	0.0016
Fasting Glucose	rs12594062	T	C	0.0098	0.0017
Fasting Glucose	rs11630478	G	T	0.0098	0.0017
Fasting Glucose	rs7178572	G	A	0.0121	0.0018
Fasting Glucose	rs11633054	G	A	0.0127	0.0019
Fasting Glucose	rs6598541	A	G	0.0114	0.0017
Fasting Glucose	rs2238435	C	G	0.0112	0.0019
Fasting Glucose	rs2302593	C	G	0.0106	0.0017
Fasting Glucose	rs6113722	G	A	0.0424	0.0044
Fasting Glucose	rs3833331	A	AG	0.0452	0.0049
Fasting Glucose	rs1337918	C	A	0.046	0.0049
Fasting Glucose	rs17265513	C	T	0.0158	0.0021
Fasting Glucose	rs39713	C	T	0.0169	0.0031
BMI	rs10733682	A	G	0.017	0.003
BMI	rs11688816	G	A	0.017	0.003
BMI	rs1808579	C	T	0.017	0.003
BMI	rs6477694	C	T	0.017	0.003
BMI	rs11583200	C	T	0.018	0.003
BMI	rs12940622	G	A	0.018	0.003
BMI	rs1528435	T	C	0.018	0.003
BMI	rs29941	G	A	0.018	0.003
BMI	rs3736485	A	G	0.018	0.003
BMI	rs4740619	T	C	0.018	0.003
BMI	rs1000940	G	A	0.019	0.003
BMI	rs17724992	A	G	0.019	0.004
BMI	rs1928295	T	C	0.019	0.003
BMI	rs2033529	G	A	0.019	0.003
BMI	rs2033732	C	T	0.019	0.004
BMI	rs3849570	A	C	0.019	0.003
BMI	rs6804842	G	A	0.019	0.003
BMI	rs9400239	C	T	0.019	0.003
BMI	rs9925964	A	G	0.019	0.003
BMI	rs1167827	G	A	0.02	0.003
BMI	rs2176598	T	C	0.02	0.004
BMI	rs2365389	C	T	0.02	0.003
BMI	rs2820292	C	A	0.02	0.003
BMI	rs11126666	A	G	0.021	0.003
BMI	rs12401738	A	G	0.021	0.003
BMI	rs12885454	C	A	0.021	0.003
BMI	rs2650492	A	G	0.021	0.004
BMI	rs4256980	G	C	0.021	0.003
BMI	rs11165643	T	C	0.022	0.003
BMI	rs12286929	G	A	0.022	0.003
BMI	rs17405819	T	C	0.022	0.003
BMI	rs205262	G	A	0.022	0.004
BMI	rs7243357	T	G	0.022	0.004
BMI	rs7599312	G	A	0.022	0.003
BMI	rs10132280	C	A	0.023	0.003
BMI	rs1016287	T	C	0.023	0.003
BMI	rs657452	A	G	0.023	0.003
BMI	rs758747	T	C	0.023	0.004
BMI	rs12566985	G	A	0.024	0.003
BMI	rs7141420	T	C	0.024	0.003
BMI	rs10968576	G	A	0.025	0.003
BMI	rs17094222	C	T	0.025	0.004
BMI	rs2121279	T	C	0.025	0.004
BMI	rs2075650	A	G	0.026	0.005
BMI	rs2112347	T	G	0.026	0.003
BMI	rs3817334	T	C	0.026	0.003
BMI	rs13191362	A	G	0.028	0.005
BMI	rs3810291	A	G	0.028	0.004
BMI	rs13078960	G	T	0.03	0.004
BMI	rs10182181	G	A	0.031	0.003
BMI	rs11057405	G	A	0.031	0.006
BMI	rs11191560	C	T	0.031	0.005
BMI	rs16951275	T	C	0.031	0.004
BMI	rs17001654	G	C	0.031	0.005
BMI	rs2245368	C	T	0.032	0.006
BMI	rs7138803	A	G	0.032	0.003
BMI	rs12429545	A	G	0.033	0.005
BMI	rs3101336	C	T	0.033	0.003
BMI	rs11727676	T	C	0.036	0.006
BMI	rs2287019	C	T	0.036	0.004
BMI	rs10938397	G	A	0.04	0.003
BMI	rs12446632	G	A	0.04	0.005
BMI	rs7899106	G	A	0.04	0.007
BMI	rs1516725	C	T	0.045	0.005
BMI	rs2207139	G	A	0.045	0.004
BMI	rs16851483	T	G	0.048	0.008
BMI	rs543874	G	A	0.048	0.004
BMI	rs11847697	T	C	0.049	0.008
BMI	rs6567160	C	T	0.056	0.004
BMI	rs13021737	G	A	0.06	0.004
BMI	rs17024393	C	T	0.066	0.009
BMI	rs1558902	A	T	0.082	0.003
WHR adjusted for BMI	rs9991328	T	C	0.019	0.003
WHR adjusted for BMI	rs224333	G	A	0.02	0.004
WHR adjusted for BMI	rs1569135	A	G	0.021	0.003
WHR adjusted for BMI	rs17819328	G	T	0.021	0.004
WHR adjusted for BMI	rs12608504	A	G	0.022	0.004
WHR adjusted for BMI	rs6090583	A	G	0.022	0.003
WHR adjusted for BMI	rs6556301	T	G	0.022	0.004
WHR adjusted for BMI	rs12489828	G	T	0.023	0.004
WHR adjusted for BMI	rs13083798	A	G	0.023	0.003
WHR adjusted for BMI	rs303084	A	G	0.023	0.004
WHR adjusted for BMI	rs7759742	A	T	0.023	0.003
WHR adjusted for BMI	rs10919388	C	A	0.024	0.004
WHR adjusted for BMI	rs12143789	C	G	0.024	0.004
WHR adjusted for BMI	rs1440372	C	T	0.024	0.004
WHR adjusted for BMI	rs2276824	C	G	0.024	0.004
WHR adjusted for BMI	rs10804591	A	C	0.025	0.004
WHR adjusted for BMI	rs2294239	A	G	0.025	0.004
WHR adjusted for BMI	rs905938	T	C	0.025	0.004
WHR adjusted for BMI	rs12692738	T	C	0.026	0.004
WHR adjusted for BMI	rs17451107	T	C	0.026	0.004
WHR adjusted for BMI	rs3936510	T	G	0.026	0.005
WHR adjusted for BMI	rs459193	A	G	0.026	0.004
WHR adjusted for BMI	rs8042543	C	T	0.026	0.004
WHR adjusted for BMI	rs863750	T	C	0.026	0.004
WHR adjusted for BMI	rs10195252	T	C	0.027	0.004
WHR adjusted for BMI	rs12679556	G	T	0.027	0.004
WHR adjusted for BMI	rs4646404	G	A	0.027	0.004
WHR adjusted for BMI	rs714515	G	A	0.027	0.003
WHR adjusted for BMI	rs7705502	A	G	0.027	0.004
WHR adjusted for BMI	rs7801581	T	C	0.027	0.004
WHR adjusted for BMI	rs979012	T	C	0.027	0.004
WHR adjusted for BMI	rs1128249	G	T	0.028	0.004
WHR adjusted for BMI	rs1443512	A	C	0.028	0.004
WHR adjusted for BMI	rs2071449	A	C	0.028	0.004
WHR adjusted for BMI	rs4765219	C	A	0.028	0.004
WHR adjusted for BMI	rs1385167	G	A	0.029	0.005
WHR adjusted for BMI	rs3902751	A	G	0.029	0.004
WHR adjusted for BMI	rs8030605	A	G	0.03	0.005
WHR adjusted for BMI	rs10991437	A	C	0.031	0.005
WHR adjusted for BMI	rs1294410	C	T	0.031	0.004
WHR adjusted for BMI	rs2645294	T	C	0.031	0.004
WHR adjusted for BMI	rs10842707	T	C	0.032	0.004
WHR adjusted for BMI	rs10245353	A	C	0.035	0.004
WHR adjusted for BMI	rs1106529	A	G	0.035	0.004
WHR adjusted for BMI	rs2820443	T	C	0.035	0.004
WHR adjusted for BMI	rs4081724	G	A	0.035	0.005
WHR adjusted for BMI	rs10783615	G	A	0.036	0.005
WHR adjusted for BMI	rs2371767	G	C	0.036	0.004
WHR adjusted for BMI	rs1358980	T	C	0.039	0.004
WHR adjusted for BMI	rs11231693	A	G	0.041	0.008
WHR adjusted for BMI	rs1936805	T	C	0.043	0.003
WHR adjusted for BMI	rs998584	A	C	0.043	0.004
WHR adjusted for BMI	rs72959041	A	G	0.125	0.013
Body Fat Percentage	rs4788099	G	A	0.026	0.005
Body Fat Percentage	rs2943652	C	T	0.03	0.005
Body Fat Percentage	rs6567160	C	T	0.03	0.006
Body Fat Percentage	rs6738627	A	G	0.03	0.005
Body Fat Percentage	rs693839	C	T	0.03	0.005
Body Fat Percentage	rs543874	G	A	0.031	0.006
Body Fat Percentage	rs6755502	C	T	0.035	0.006
Body Fat Percentage	rs9906944	C	T	0.035	0.006
Body Fat Percentage	rs1558902	A	T	0.051	0.005
Body Fat Percentage	rs6857	C	T	0.053	0.009
Favourable Adiposity	rs12369179	C	T	0.029	0.00257482
Favourable Adiposity	rs4684847	C	T	0.029	0.00227398
Favourable Adiposity	rs555162510	A	AT	0.024	0.00197349
Favourable Adiposity	rs62271373	T	A	0.024	0.003137
Favourable Adiposity	rs72959041	G	A	0.023	0.00326961
Favourable Adiposity	rs12130231	A	G	0.02	0.00148913
Favourable Adiposity	rs7133378	G	A	0.019	0.00158463
Favourable Adiposity	rs4821764	G	A	0.017	0.00151419
Favourable Adiposity	rs13389219	C	T	0.017	0.00150938
Favourable Adiposity	rs2943653	C	T	0.016	0.00159337
Favourable Adiposity	rs7258937	C	T	0.016	0.00150415
Favourable Adiposity	rs72697297	T	C	0.015	0.0019311
Favourable Adiposity	rs972283	A	G	0.014	0.00143711
Favourable Adiposity	rs11135038	T	G	0.014	0.00171289
Favourable Adiposity	rs9851766	A	G	0.014	0.00205686
Favourable Adiposity	rs142186653	A	C	0.012	0.00176302
Favourable Adiposity	rs987469	C	G	0.012	0.00143451
Favourable Adiposity	rs2980888	T	C	0.012	0.00158709
Favourable Adiposity	rs30351	G	A	0.012	0.00170588
Favourable Adiposity	rs12681990	T	C	0.012	0.00205227
Favourable Adiposity	rs6977416	G	A	0.012	0.0015793
Favourable Adiposity	rs4976033	A	G	0.012	0.00159322
Favourable Adiposity	rs12441543	G	A	0.012	0.00168291
Favourable Adiposity	rs12940684	C	T	0.011	0.0016161
Favourable Adiposity	rs113222038	C	T	0.011	0.00157645
Favourable Adiposity	rs11045172	A	C	0.011	0.00188125
Favourable Adiposity	rs2802774	C	A	0.011	0.00151608
Favourable Adiposity	rs7233512	G	A	0.011	0.00169215
Favourable Adiposity	rs9764678	T	C	0.01	0.00158761
Favourable Adiposity	rs10876529	T	C	0.01	0.00144811
Favourable Adiposity	rs11664106	A	T	0.009	0.00153921
Favourable Adiposity	rs998584	C	A	0.009	0.00147314
Favourable Adiposity	rs6029180	A	G	0.009	0.00160371
Favourable Adiposity	rs13132853	A	G	0.009	0.00157048
Favourable Adiposity	rs573454216	G	A	0.009	0.00157048
Favourable Adiposity	rs4450871	A	G	0.009	0.00157048
Unfavourable Adiposity	rs11642015	C	T	0.041	0.00153
Unfavourable Adiposity	rs13107325	C	T	0.031	0.00263
Unfavourable Adiposity	rs143684747	A	AC	0.029	0.00286
Unfavourable Adiposity	rs539515	A	C	0.028	0.00224
Unfavourable Adiposity	rs6567160	T	C	0.026	0.00208
Unfavourable Adiposity	6:34650934_CGT_C	CGT	C	0.026	0.00226
Unfavourable Adiposity	5:87969925_CGG_C	CGG	C	0.025	0.004
Unfavourable Adiposity	rs71658797	T	A	0.024	0.00381
Unfavourable Adiposity	rs72892910	G	T	0.023	0.00284
Unfavourable Adiposity	rs6752378	C	A	0.023	0.0014
Unfavourable Adiposity	rs56186137	A	G	0.023	0.00162
Unfavourable Adiposity	rs7124681	C	A	0.022	0.00116
Unfavourable Adiposity	rs6602997	C	T	0.022	0.00193
Unfavourable Adiposity	rs9358912	G	T	0.022	0.00209
Unfavourable Adiposity	14:79940130_TAGGAGTTTTTCCAGATCATTAGCCACTTATACGGAG_T	TAGGAGTTTTTCCAGATCATTAGCCACTTATACGGAG	T	0.022	0.00294
Unfavourable Adiposity	rs55931203	C	T	0.021	0.00266
Unfavourable Adiposity	rs4790292	C	A	0.021	0.00357
Unfavourable Adiposity	rs4776985	T	G	0.02	0.00241
Unfavourable Adiposity	1:72767554_CA_C	CA	C	0.02	0.00287
Unfavourable Adiposity	rs10938397	A	G	0.02	0.00159
Unfavourable Adiposity	rs10756713	A	G	0.019	0.00163
Unfavourable Adiposity	rs7132908	G	A	0.019	0.00159
Unfavourable Adiposity	rs3764002	C	T	0.019	0.00215
Unfavourable Adiposity	rs2112347	T	G	0.018	0.00166
Unfavourable Adiposity	rs4876611	A	G	0.018	0.00166
Unfavourable Adiposity	rs61888762	C	G	0.018	0.00173
Unfavourable Adiposity	rs771025058	AAG	A	0.017	0.00162
Unfavourable Adiposity	rs4755725	C	A	0.017	0.00197
Unfavourable Adiposity	rs11666808	T	C	0.017	0.00169
Unfavourable Adiposity	rs2274224	G	C	0.017	0.00154
Unfavourable Adiposity	rs8049669	A	T	0.016	0.00178
Unfavourable Adiposity	rs10623997	T	TATAATA	0.015	0.00267
Unfavourable Adiposity	15:73322940_AT_A	AT	A	0.014	0.00156
Unfavourable Adiposity	1:113202203_TCTCTC_T	TCTCTC	T	0.014	0.00212
Unfavourable Adiposity	rs236660	T	C	0.014	0.00174
Unfavourable Adiposity	rs17764730	C	T	0.012	0.00171
Unfavourable Adiposity	rs1471740	T	C	0.01	0.000652
Unfavourable Adiposity	rs11122450	T	G	0.01	0.000377
Abbreviations: HbA1c: haemoglobin A1c. BMI: body mass index. WHR: waist-hip ratio. BF: body fat percentage. SNP: single nucleltide polymorphism. BetaXG: Author?. seBetaXG: Author?.

## Sheet: Supplementary Table S4
Supplementary Table S4. Observational associations in UKBB using all cases (GP + self report). Odds ratios represent increase per standard deviation increase in trait.
Variable	Frozen Shoulder All	Dupuytrens Disease All	Trigger Finger All	Carpal Tunnel Syndrome All
Sex	0.79 (0.76-0.83) p=4.5e-25	2.33 (2.22-2.44) p=4e-255	0.86 (0.82-0.91) p=2.3e-08	0.5 (0.48-0.52) p=0
Age	1.03 (1.03-1.03) p=1.1e-97	1.07 (1.07-1.08) p=0	1.05 (1.04-1.05) p=9.4e-141	1.02 (1.02-1.02) p=1.7e-95
HbA1c	1.16 (1.15-1.18) p=8.6e-76	1.06 (1.04-1.08) p=6.4e-11	1.19 (1.17-1.21) p=8.9e-80	1.2 (1.18-1.21) p=1e-184
Glucose	1.13 (1.12-1.15) p=9.1e-56	1.06 (1.04-1.08) p=9.3e-09	1.13 (1.11-1.15) p=4.8e-38	1.12 (1.1-1.13) p=2.7e-66
BMI	1.11 (1.09-1.13) p=5.6e-23	0.83 (0.81-0.85) p=1.3e-43	1.21 (1.18-1.24) p=1.1e-57	1.41 (1.39-1.43) p=0
WHR	1.13 (1.1-1.17) p=1.3e-17	0.93 (0.9-0.96) p=4.6e-06	1.16 (1.13-1.2) p=2.4e-19	1.39 (1.36-1.42) p=1.8e-219
BF	1.25 (1.21-1.28) p=8e-47	0.92 (0.89-0.95) p=3.8e-07	1.11 (1.07-1.15) p=4.1e-09	1.28 (1.25-1.31) p=3e-114
Smoking	1.08 (1.06-1.11) p=1.7e-12	1.06 (1.04-1.09) p=6.4e-08	1.1 (1.07-1.13) p=1.1e-13	1.17 (1.15-1.18) p=1.2e-77
Alcohol	0.95 (0.91-0.99) p=0.0078	1.2 (1.17-1.24) p=1.2e-31	0.96 (0.92-1.01) p=0.084	0.98 (0.96-1.01) p=0.31
Abbreviations: UKBB: United Kingdom Biobank. GP: Author?. HbA1c: haemoglobin A1c. BMI: body mass index. WHR: waist-hip ratio. BF: body fat percentage.

## Sheet: Supplementary Table S5
Supplementary Table S5. Observational associations in UKBB adjusted for all covariates. Odds ratios represent increase per standard deviation increase in trait.
Variable	Frozen Shoulder HES	Frozen Shoulder All	Dupuytrens Disease HES	Dupuytrens Disease All	Trigger Finger HES	Trigger Finger All	Carpal Tunnel Syndrome HES	Carpal Tunnel Syndrome All
Sex	0.67 (0.56-0.79) p=4.5e-06	0.78 (0.72-0.85) p=1e-08	3.13 (2.71-3.62) p=1.8e-54	2.04 (1.86-2.24) p=3.8e-50	0.72 (0.63-0.83) p=4.3e-06	0.86 (0.78-0.95) p=0.003	0.44 (0.4-0.48) p=3.1e-74	0.43 (0.41-0.46) p=4.4e-127
Age	0.99 (0.98-1) p=0.046	1.03 (1.02-1.03) p=1.2e-20	1.09 (1.08-1.1) p=1.6e-69	1.07 (1.07-1.08) p=6.7e-99	1.04 (1.03-1.05) p=5.1e-18	1.05 (1.04-1.05) p=8.2e-41	1.03 (1.02-1.03) p=3.7e-21	1.02 (1.02-1.03) p=6.1e-28
HbA1c	1.27 (1.21-1.33) p=4.7e-21	1.2 (1.16-1.23) p=6.7e-28	1.14 (1.08-1.2) p=3.2e-06	1.15 (1.11-1.19) p=4.8e-13	1.16 (1.11-1.22) p=2.1e-09	1.16 (1.12-1.21) p=1.3e-15	1.15 (1.11-1.19) p=6.9e-19	1.13 (1.1-1.16) p=1.4e-19
BMI	1.09 (1.01-1.17) p=0.027	1.02 (0.98-1.06) p=0.31	0.72 (0.67-0.78) p=1.2e-15	0.79 (0.75-0.83) p=1.8e-18	1.19 (1.12-1.27) p=1.4e-08	1.16 (1.11-1.21) p=3.7e-10	1.41 (1.36-1.45) p=2.9e-98	1.36 (1.32-1.39) p=2.1e-118
Smoking	1.11 (1.03-1.21) p=0.0077	1.06 (1.02-1.11) p=0.0041	1.08 (1.02-1.14) p=0.009	1.06 (1.02-1.1) p=0.0068	1.06 (0.99-1.13) p=0.086	1.02 (0.97-1.07) p=0.36	1.13 (1.09-1.17) p=8.5e-11	1.12 (1.09-1.15) p=9e-14
Alcohol	0.91 (0.83-1) p=0.048	0.95 (0.9-0.99) p=0.018	1.2 (1.14-1.26) p=5.8e-13	1.19 (1.15-1.23) p=9.8e-21	0.99 (0.92-1.06) p=0.78	0.97 (0.92-1.02) p=0.25	0.96 (0.92-1.01) p=0.086	0.99 (0.96-1.03) p=0.67
Abbreviations: HbA1c: Haemoglobin A1c. BMI: Body Mass Index. HES: Hospital Episode Statistics. UKBB: United Kingdom Biobank

## Sheet: Supplementary Table S6
Supplementary Table S6. One sample Mendelian Randomisation performed in HES data. Odds ratios represent increase per standard deviation increase in genetically predicted trait.
Exposure	Frozen Shoulder HES	Dupuytrens Disease HES	Trigger Finger HES	Carpal Tunnel Syndrome HES
HbA1c (glycaemic)	1.29 (1.12-1.48) p=0.00037	1.1 (1-1.21) p=0.042	1.18 (1.06-1.31) p=0.0029	1.12 (1.05-1.19) p=0.00025
HbA1c (non-glycaemic)	0.93 (0.86-1.01) p=0.081	0.98 (0.93-1.04) p=0.47	0.96 (0.9-1.02) p=0.23	1.01 (0.98-1.05) p=0.56
glucose	1.15 (1.06-1.24) p=0.00052	1.11 (1.05-1.17) p=0.00046	1.15 (1.08-1.22) p=1.8e-05	1.08 (1.04-1.12) p=1.1e-05
BMI	1 (0.94-1.06) p=0.99	0.94 (0.9-0.98) p=0.0047	1.04 (0.99-1.09) p=0.13	1.12 (1.09-1.15) p=4.1e-18
WHR	1.04 (0.68-1.6) p=0.85	0.83 (0.61-1.13) p=0.25	1.56 (1.11-2.19) p=0.011	1.15 (0.95-1.39) p=0.16
WHR (BMI-adjusted)	1.21 (0.94-1.56) p=0.13	0.89 (0.75-1.07) p=0.23	1.11 (0.91-1.36) p=0.29	1.13 (1.01-1.27) p=0.032
Body Fat	0.79 (0.4-1.58) p=0.51	0.49 (0.3-0.81) p=0.0057	1.09 (0.63-1.9) p=0.75	2.02 (1.48-2.77) p=9.2e-06
Favourable adiposity	1.56 (0.85-2.84) p=0.15	1.09 (0.71-1.68) p=0.7	0.59 (0.37-0.96) p=0.032	0.55 (0.42-0.73) p=1.9e-05
Unfavourable adiposity	1.22 (0.82-1.81) p=0.34	0.78 (0.58-1.04) p=0.087	1.96 (1.42-2.69) p=3.6e-05	1.63 (1.36-1.95) p=8.5e-08
Abbreviations: HbA1c: Haemoglobin A1c. BMI: Body Mass Index. HES: Hospital Episode Statistics. UKBB: United Kingdom Biobank

## Sheet: Supplementary Table S7
Supplementary Table S7. One sample Mendelian Randomisation performed in all data (GP + self report). Odds ratios represent increase per standard deviation increase in genetically predicted trait.
Exposure	Frozen Shoulder All	Dupuytrens Disease All	Trigger Finger All	Carpal Tunnel Syndrome All
HbA1c (glycaemic)	1.13 (1.05-1.2) p=0.00053	1.09 (1.02-1.16) p=0.014	1.19 (1.1-1.29) p=1.2e-05	1.08 (1.03-1.14) p=0.0011
HbA1c (non-glycaemic)	0.97 (0.94-1.01) p=0.18	0.97 (0.93-1.01) p=0.19	1 (0.95-1.04) p=0.91	1.01 (0.98-1.04) p=0.66
glucose	1.08 (1.03-1.12) p=0.00026	1.06 (1.01-1.1) p=0.0092	1.11 (1.06-1.17) p=4.8e-06	1.07 (1.04-1.11) p=6.4e-07
BMI	1.02 (0.99-1.04) p=0.31	0.96 (0.94-0.99) p=0.018	1.03 (0.99-1.06) p=0.13	1.11 (1.08-1.13) p=2.1e-21
WHR	1.08 (0.88-1.34) p=0.47	1.05 (0.84-1.31) p=0.66	1.71 (1.34-2.19) p=2.2e-05	1.12 (0.96-1.3) p=0.15
WHR (BMI-adjusted)	1.08 (0.95-1.22) p=0.24	0.97 (0.85-1.11) p=0.64	1.2 (1.04-1.39) p=0.015	1.05 (0.96-1.14) p=0.33
Body Fat	1.05 (0.75-1.48) p=0.78	0.59 (0.41-0.85) p=0.0047	0.98 (0.66-1.47) p=0.93	1.88 (1.47-2.4) p=6.2e-07
Favourable adiposity	1.29 (0.96-1.73) p=0.097	1.06 (0.77-1.45) p=0.72	0.52 (0.37-0.74) p=0.00029	0.62 (0.5-0.76) p=9.7e-06
Unfavourable adiposity	1.12 (0.92-1.36) p=0.28	0.91 (0.74-1.11) p=0.35	1.49 (1.18-1.88) p=0.00073	1.58 (1.37-1.82) p=2.9e-10
Abbreviations: HbA1c: Haemoglobin A1c. BMI: Body Mass Index. GP: General Practice. UKBB: United Kingdom Biobank

## Sheet: Supplementary Table S8
Supplementary Table S8 Two sample MR results. The ‘source’ column shows the dataset used, where ‘All’ is all cases in UKBB, HES is the cases defined by ICD10 and OPCS codes in UKBB, and FinnGen is the FinnGen data resource. Inverse variance weighted, Egger, and penalised weighted median tests included.
source	exposure	disease	IVW_beta	IVW_se	IVW_p	Egger_beta	Egger_se	Egger_p	Egger_int_p	heterogeneity_p	PWM_beta	PWM_se	PWM_p		Abbreviations: UKBB: United Kingdom Biobank. ICD10: International Classification of Disease. OPCS: Operating Procedure Codes Supplement. MR: Mendelian Randomisation. HES: Hospital episode statistics. BMI: body mass index. HbA1c: haemoglobin A1c. WHR: waist-hip ratio. BF: body fat percentage. IVW: Inverse Variance Weighted. PWM: Penalised Weighted Median
All	Body Fat Percentage	Carpal Tunnel Syndrome	0.497	0.293	0.12	1.947	1.168	0.13	0.24	7.6e-14	0.275	0.198	0.17
FinnGen	Body Fat Percentage	Carpal Tunnel Syndrome	0.472	0.283	0.13	2.406	0.99	0.041	0.079	3.4e-09	0.202	0.205	0.33
HES	Body Fat Percentage	Carpal Tunnel Syndrome	0.45	0.314	0.19	1.819	1.279	0.19	0.3	1.3e-11	0.487	0.226	0.031
All	BMI	Carpal Tunnel Syndrome	0.463	0.064	3.9e-10	0.89	0.147	6e-08	0.0021	1.4e-05	0.634	0.077	2.4e-16
FinnGen	BMI	Carpal Tunnel Syndrome	0.551	0.07	3.5e-11	0.949	0.165	2.1e-07	0.0099	0.00015	0.629	0.089	2.1e-12
HES	BMI	Carpal Tunnel Syndrome	0.469	0.064	3.2e-10	0.815	0.151	9.3e-07	0.015	0.011	0.596	0.096	4.9e-10
All	Favourable Adiposity	Carpal Tunnel Syndrome	-0.189	0.266	0.48	-0.476	0.846	0.58	0.72	7.1e-15	-0.055	0.252	0.83
FinnGen	Favourable Adiposity	Carpal Tunnel Syndrome	-0.278	0.327	0.4	-0.729	1.059	0.5	0.66	7.5e-13	0.052	0.303	0.86
HES	Favourable Adiposity	Carpal Tunnel Syndrome	-0.245	0.308	0.43	-0.467	0.981	0.64	0.81	4.2e-15	-0.007	0.283	0.98
All	Fasting Glucose	Carpal Tunnel Syndrome	0.278	0.052	3.6e-07	0.51	0.092	1.5e-07	0.003	0.00014	0.285	0.065	1.3e-05
FinnGen	Fasting Glucose	Carpal Tunnel Syndrome	0.256	0.066	0.00016	0.291	0.12	0.017	0.73	9.7e-08	0.26	0.075	0.00049
HES	Fasting Glucose	Carpal Tunnel Syndrome	0.283	0.059	4.6e-06	0.532	0.105	1.6e-06	0.0056	0.00023	0.307	0.076	4.8e-05
All	HbA1c (glycaemic)	Carpal Tunnel Syndrome	0.816	0.145	9.8e-07	0.839	0.279	0.0043	0.92	0.008	0.92	0.168	4.6e-08
FinnGen	HbA1c (glycaemic)	Carpal Tunnel Syndrome	0.686	0.163	0.00012	0.978	0.313	0.0031	0.28	0.044	0.597	0.205	0.0037
HES	HbA1c (glycaemic)	Carpal Tunnel Syndrome	0.843	0.171	1.1e-05	0.981	0.328	0.0045	0.63	0.0038	0.626	0.2	0.0017
All	HbA1c (non-glycaemic)	Carpal Tunnel Syndrome	0.053	0.083	0.52	-0.049	0.129	0.7	0.3	3.3e-05	0.046	0.104	0.66
FinnGen	HbA1c (non-glycaemic)	Carpal Tunnel Syndrome	0.138	0.116	0.24	0.146	0.194	0.45	0.96	5.2e-06	0.181	0.131	0.17
HES	HbA1c (non-glycaemic)	Carpal Tunnel Syndrome	0.204	0.09	0.026	0.039	0.139	0.78	0.12	0.0018	0.134	0.12	0.27
All	Unfavourable Adiposity	Carpal Tunnel Syndrome	-0.454	0.185	0.019	-1.659	0.62	0.011	0.05	0	-0.144	0.169	0.39
FinnGen	Unfavourable Adiposity	Carpal Tunnel Syndrome	-0.467	0.255	0.079	-3.027	0.715	0.00029	0.001	1.5e-14	0.053	0.227	0.81
HES	Unfavourable Adiposity	Carpal Tunnel Syndrome	-0.289	0.191	0.14	-1.45	0.644	0.031	0.068	1.7e-12	0.074	0.187	0.69
All	WHR adjusted for BMI	Carpal Tunnel Syndrome	0.088	0.079	0.27	0.637	0.261	0.018	0.032	1.5e-07	0.302	0.086	0.00044
FinnGen	WHR adjusted for BMI	Carpal Tunnel Syndrome	0.076	0.11	0.49	0.779	0.336	0.024	0.032	3.3e-16	0.296	0.104	0.0044
HES	WHR adjusted for BMI	Carpal Tunnel Syndrome	0.148	0.087	0.093	0.691	0.288	0.02	0.054	5.4e-06	0.293	0.1	0.0035
All	Body Fat Percentage	Dupuytrens Disease	-0.404	0.207	0.083	-0.567	0.902	0.55	0.86	0.022	-0.062	0.231	0.79
FinnGen	Body Fat Percentage	Dupuytrens Disease	-0.586	0.225	0.029	-0.191	0.914	0.84	0.67	0.52	-0.508	0.296	0.086
HES	Body Fat Percentage	Dupuytrens Disease	-0.411	0.322	0.23	-1.209	1.378	0.41	0.57	0.00081	-0.316	0.314	0.31
All	BMI	Dupuytrens Disease	-0.203	0.084	0.018	-0.231	0.206	0.26	0.88	0.0026	-0.133	0.117	0.26
FinnGen	BMI	Dupuytrens Disease	-0.212	0.12	0.081	-0.437	0.293	0.14	0.4	0.097	-0.333	0.181	0.066
HES	BMI	Dupuytrens Disease	-0.295	0.1	0.0042	-0.596	0.242	0.016	0.18	0.041	-0.243	0.145	0.093
All	Favourable Adiposity	Dupuytrens Disease	-0.046	0.291	0.88	0.276	0.925	0.77	0.72	1.4e-05	-0.17	0.304	0.58
FinnGen	Favourable Adiposity	Dupuytrens Disease	-0.37	0.418	0.38	-0.346	1.359	0.8	0.99	0.02	-0.612	0.517	0.24
HES	Favourable Adiposity	Dupuytrens Disease	-0.14	0.394	0.72	-0.049	1.256	0.97	0.94	9.5e-07	0.1	0.383	0.79
All	Fasting Glucose	Dupuytrens Disease	0.299	0.072	6.3e-05	0.164	0.132	0.22	0.22	0.0012	0.251	0.094	0.008
FinnGen	Fasting Glucose	Dupuytrens Disease	0.444	0.098	1.3e-05	0.592	0.178	0.0012	0.29	0.84	0.496	0.145	0.00062
HES	Fasting Glucose	Dupuytrens Disease	0.523	0.093	1.3e-07	0.29	0.169	0.09	0.1	0.001	0.383	0.12	0.0014
All	HbA1c (glycaemic)	Dupuytrens Disease	0.644	0.168	0.00036	0.856	0.319	0.01	0.43	0.53	0.5	0.245	0.041
FinnGen	HbA1c (glycaemic)	Dupuytrens Disease	1.221	0.297	0.00017	1.736	0.57	0.004	0.3	0.26	1.294	0.413	0.0017
HES	HbA1c (glycaemic)	Dupuytrens Disease	0.936	0.216	7.6e-05	1.203	0.413	0.0055	0.45	0.48	0.892	0.303	0.0033
All	HbA1c (non-glycaemic)	Dupuytrens Disease	0.003	0.109	0.98	0.193	0.167	0.25	0.14	0.013	0.243	0.147	0.097
FinnGen	HbA1c (non-glycaemic)	Dupuytrens Disease	-0.026	0.2	0.9	0.385	0.33	0.25	0.12	0.024	-0.166	0.309	0.59
HES	HbA1c (non-glycaemic)	Dupuytrens Disease	0.001	0.15	0.99	0.278	0.231	0.23	0.12	3e-04	0.353	0.177	0.046
All	Unfavourable Adiposity	Dupuytrens Disease	0.313	0.161	0.06	0.915	0.561	0.11	0.27	0.011	0.257	0.191	0.18
FinnGen	Unfavourable Adiposity	Dupuytrens Disease	0.499	0.271	0.078	1.928	0.911	0.045	0.11	0.12	0.618	0.361	0.087
HES	Unfavourable Adiposity	Dupuytrens Disease	0.445	0.227	0.057	1.421	0.785	0.079	0.2	0.00061	0.428	0.264	0.1
All	WHR adjusted for BMI	Dupuytrens Disease	0.081	0.117	0.5	-0.199	0.403	0.62	0.47	2.3e-08	0.208	0.119	0.08
FinnGen	WHR adjusted for BMI	Dupuytrens Disease	0.035	0.132	0.79	1.039	0.402	0.013	0.011	0.13	-0.036	0.174	0.84
HES	WHR adjusted for BMI	Dupuytrens Disease	-0.07	0.133	0.6	-0.097	0.46	0.83	0.95	7.8e-05	0.025	0.144	0.86
All	Body Fat Percentage	Frozen Shoulder	0.024	0.138	0.87	0.116	0.57	0.84	0.86	0.62	-0.057	0.19	0.77
FinnGen	Body Fat Percentage	Frozen Shoulder	-0.474	0.215	0.055	0.312	0.87	0.73	0.34	0.57	-0.653	0.289	0.024
HES	Body Fat Percentage	Frozen Shoulder	-0.058	0.264	0.83	0.016	1.086	0.99	0.94	0.58	-0.051	0.342	0.88
All	BMI	Frozen Shoulder	0.142	0.079	0.078	0.082	0.195	0.68	0.74	0.01	0.013	0.111	0.91
FinnGen	BMI	Frozen Shoulder	-0.056	0.103	0.59	-0.669	0.252	0.0098	0.0067	0.48	-0.198	0.162	0.22
HES	BMI	Frozen Shoulder	0.131	0.149	0.38	0.307	0.366	0.4	0.6	0.017	-0.026	0.226	0.91
All	Favourable Adiposity	Frozen Shoulder	-0.153	0.222	0.5	0.02	0.708	0.98	0.8	0.057	-0.133	0.279	0.63
FinnGen	Favourable Adiposity	Frozen Shoulder	-0.532	0.316	0.1	-1.528	1.011	0.14	0.23	0.86	-0.408	0.444	0.36
HES	Favourable Adiposity	Frozen Shoulder	0.263	0.41	0.53	0.477	1.305	0.72	0.86	0.1	0.663	0.552	0.23
All	Fasting Glucose	Frozen Shoulder	0.398	0.069	5.7e-08	0.589	0.125	6.3e-06	0.07	0.0064	0.387	0.098	7.5e-05
FinnGen	Fasting Glucose	Frozen Shoulder	0.25	0.1	0.014	0.304	0.184	0.1	0.72	0.12	0.501	0.142	0.00041
HES	Fasting Glucose	Frozen Shoulder	0.452	0.118	2e-04	0.481	0.217	0.028	0.87	0.23	0.548	0.167	0.001
All	HbA1c (glycaemic)	Frozen Shoulder	1.027	0.177	5.5e-07	1.311	0.338	0.00033	0.33	0.21	1.056	0.258	4.2e-05
FinnGen	HbA1c (glycaemic)	Frozen Shoulder	0.559	0.266	0.041	0.699	0.511	0.18	0.74	0.58	0.768	0.38	0.043
HES	HbA1c (glycaemic)	Frozen Shoulder	1.289	0.314	0.00016	1.067	0.598	0.081	0.66	0.6	1.003	0.422	0.018
All	HbA1c (non-glycaemic)	Frozen Shoulder	-0.124	0.104	0.24	-0.174	0.162	0.29	0.68	0.032	-0.294	0.145	0.043
FinnGen	HbA1c (non-glycaemic)	Frozen Shoulder	-0.068	0.178	0.7	0.188	0.295	0.53	0.28	0.19	0.01	0.263	0.97
HES	HbA1c (non-glycaemic)	Frozen Shoulder	-0.18	0.183	0.33	-0.336	0.284	0.24	0.47	0.28	-0.337	0.274	0.22
All	Unfavourable Adiposity	Frozen Shoulder	0.015	0.22	0.95	-0.602	0.771	0.44	0.41	6.1e-10	0.137	0.212	0.52
FinnGen	Unfavourable Adiposity	Frozen Shoulder	0.318	0.261	0.23	1.517	0.886	0.1	0.17	0.1	0.73	0.324	0.024
HES	Unfavourable Adiposity	Frozen Shoulder	-0.104	0.316	0.74	-0.099	1.118	0.93	1	0.0027	0.156	0.38	0.68
All	WHR adjusted for BMI	Frozen Shoulder	0.12	0.074	0.11	-0.393	0.251	0.12	0.026	0.61	0.029	0.107	0.79
FinnGen	WHR adjusted for BMI	Frozen Shoulder	0.001	0.117	1	0.418	0.372	0.27	0.24	0.36	-0.01	0.169	0.95
HES	WHR adjusted for BMI	Frozen Shoulder	0.201	0.14	0.16	-0.327	0.478	0.5	0.24	0.59	0.005	0.216	0.98
All	Body Fat Percentage	Trigger Finger	0.067	0.211	0.76	1.612	0.731	0.059	0.061	0.1	0.322	0.231	0.16
FinnGen	Body Fat Percentage	Trigger Finger	0.043	0.253	0.87	-0.358	1.026	0.74	0.56	0.93	0.084	0.324	0.8
HES	Body Fat Percentage	Trigger Finger	0.136	0.307	0.67	2.114	1.128	0.098	0.11	0.056	0.316	0.323	0.33
All	BMI	Trigger Finger	0.192	0.091	0.038	0.2	0.223	0.37	0.97	0.05	0.207	0.133	0.12
FinnGen	BMI	Trigger Finger	0.231	0.134	0.09	-0.169	0.326	0.61	0.18	0.098	0.113	0.205	0.58
HES	BMI	Trigger Finger	0.266	0.132	0.048	0.161	0.325	0.62	0.72	0.0047	0.204	0.191	0.28
All	Favourable Adiposity	Trigger Finger	-0.532	0.344	0.13	0.097	1.09	0.93	0.55	1.4e-05	-0.699	0.373	0.061
FinnGen	Favourable Adiposity	Trigger Finger	-0.491	0.442	0.28	-1.217	1.433	0.4	0.6	0.063	-0.436	0.58	0.45
HES	Favourable Adiposity	Trigger Finger	-0.587	0.436	0.19	0.805	1.364	0.56	0.29	0.00031	-0.865	0.482	0.073
All	Fasting Glucose	Trigger Finger	0.486	0.085	7.5e-08	0.401	0.156	0.011	0.52	0.0015	0.373	0.123	0.0024
FinnGen	Fasting Glucose	Trigger Finger	0.31	0.11	0.0055	0.729	0.2	0.00041	0.0084	0.73	0.498	0.166	0.0027
HES	Fasting Glucose	Trigger Finger	0.697	0.103	4.3e-10	0.805	0.188	3.8e-05	0.49	0.16	0.513	0.159	0.0012
All	HbA1c (glycaemic)	Trigger Finger	1.083	0.242	4.9e-05	0.994	0.466	0.038	0.82	0.015	0.945	0.367	0.01
FinnGen	HbA1c (glycaemic)	Trigger Finger	0.756	0.323	0.024	1.426	0.618	0.026	0.21	0.35	0.797	0.454	0.079
HES	HbA1c (glycaemic)	Trigger Finger	1.502	0.273	1.6e-06	1.055	0.521	0.049	0.32	0.41	1.012	0.403	0.012
All	HbA1c (non-glycaemic)	Trigger Finger	0.14	0.117	0.24	0.314	0.18	0.085	0.21	0.22	0.188	0.175	0.28
FinnGen	HbA1c (non-glycaemic)	Trigger Finger	-0.136	0.237	0.57	0.4	0.391	0.31	0.089	0.0028	-0.186	0.317	0.56
HES	HbA1c (non-glycaemic)	Trigger Finger	-0.055	0.158	0.73	0.022	0.245	0.93	0.68	0.24	0.085	0.241	0.72
All	Unfavourable Adiposity	Trigger Finger	0.01	0.242	0.97	-0.069	0.857	0.94	0.92	3.2e-07	-0.206	0.239	0.39
FinnGen	Unfavourable Adiposity	Trigger Finger	0.154	0.378	0.69	-0.598	1.328	0.66	0.56	0.0013	-0.131	0.403	0.74
HES	Unfavourable Adiposity	Trigger Finger	0.024	0.328	0.94	-0.58	1.155	0.62	0.59	4e-07	-0.416	0.32	0.19
All	WHR adjusted for BMI	Trigger Finger	0.504	0.142	0.00079	0.631	0.488	0.2	0.79	4.3e-09	0.569	0.142	6.1e-05
FinnGen	WHR adjusted for BMI	Trigger Finger	0.222	0.169	0.2	0.168	0.548	0.76	0.92	0.0035	-0.037	0.218	0.87
HES	WHR adjusted for BMI	Trigger Finger	0.538	0.164	0.0018	0.636	0.564	0.26	0.86	0.00016	0.318	0.194	0.1

## Sheet: Supplementary Table S9
Supplementary Table S9. Results from a meta-analysis between the HES-defined UKBB 2SMR results and the FinnGen 2SMR results, including inverse variance weighted, Egger, and penalised weighted median tests.
exposure	outcome	IVW_beta	IVW_se	IVW_p	Egger_beta	Egger_se	Egger_p	PWM_beta	PWM_se	PWM_p		Abbreviations: UKBB: United Kingdom Biobank. HES: Hospital episode statistics. 2SMR: 2 sample Mendelian randomisation. BMI: body mass index. HbA1c: haemoglobin A1c. WHR: waist-hip ratio. BF: body fat percentage. IVW: Inverse Variance Weighted. PWM: Penalised Weighted Median
HbA1c (glycaemic)	Frozen Shoulder	0.893	0.144	1.3e-09	0.868	0.276	0.0017	0.88	0.2	1.4e-05
HbA1c (non-glycaemic)	Frozen Shoulder	-0.123	0.09	0.17	-0.079	0.145	0.6	-0.16	0.134	0.23
Fasting Glucose	Frozen Shoulder	0.343	0.054	6.6e-10	0.385	0.1	0.00012	0.522	0.077	3.1e-11
BMI	Frozen Shoulder	0.021	0.061	0.75	-0.271	0.149	0.069	-0.126	0.094	0.18
Body Fat Percentage	Frozen Shoulder	-0.287	0.118	0.015	0.18	0.483	0.72	-0.377	0.157	0.016
WHR adjusted for BMI	Frozen Shoulder	0.092	0.064	0.15	0.092	0.209	0.67	-0.004	0.095	0.97
Favourable Adiposity	Frozen Shoulder	-0.186	0.178	0.3	-0.653	0.57	0.25	0.069	0.246	0.79
Unfavourable Adiposity	Frozen Shoulder	0.127	0.143	0.38	0.803	0.494	0.1	0.466	0.175	0.0078
HbA1c (glycaemic)	Dupuytrens Disease	1.056	0.125	2.8e-16	1.426	0.239	5.3e-09	1.062	0.175	2.8e-09
HbA1c (non-glycaemic)	Dupuytrens Disease	-0.01	0.086	0.91	0.322	0.136	0.017	0.164	0.112	0.14
Fasting Glucose	Dupuytrens Disease	0.484	0.048	1.6e-22	0.437	0.087	7.4e-07	0.434	0.066	1.1e-10
BMI	Dupuytrens Disease	-0.257	0.054	3e-06	-0.524	0.133	8.8e-05	-0.283	0.081	0.00047
Body Fat Percentage	Dupuytrens Disease	-0.514	0.133	0.00012	-0.597	0.55	0.28	-0.415	0.152	0.0064
WHR adjusted for BMI	Dupuytrens Disease	-0.017	0.066	0.81	0.509	0.214	0.018	-0.002	0.079	0.98
Favourable Adiposity	Dupuytrens Disease	-0.252	0.203	0.22	-0.191	0.653	0.78	-0.203	0.22	0.36
Unfavourable Adiposity	Dupuytrens Disease	0.47	0.124	0.00016	1.655	0.421	9.8e-05	0.508	0.152	9e-04
HbA1c (glycaemic)	Trigger Finger	1.16	0.148	3e-14	1.225	0.283	1.8e-05	0.911	0.213	2.4e-05
HbA1c (non-glycaemic)	Trigger Finger	-0.088	0.095	0.36	0.168	0.151	0.27	-0.032	0.137	0.83
Fasting Glucose	Trigger Finger	0.51	0.053	1.9e-20	0.768	0.097	1.6e-14	0.506	0.081	1.1e-09
BMI	Trigger Finger	0.249	0.067	0.00021	-0.004	0.163	0.98	0.16	0.099	0.1
Body Fat Percentage	Trigger Finger	0.085	0.139	0.55	0.819	0.537	0.13	0.2	0.162	0.22
WHR adjusted for BMI	Trigger Finger	0.383	0.083	5.7e-06	0.399	0.278	0.15	0.15	0.103	0.14
Favourable Adiposity	Trigger Finger	-0.539	0.219	0.014	-0.182	0.699	0.81	-0.67	0.263	0.011
Unfavourable Adiposity	Trigger Finger	0.084	0.176	0.64	-0.588	0.618	0.35	-0.29	0.178	0.1
HbA1c (glycaemic)	Carpal Tunnel Syndrome	0.763	0.083	1.1e-18	0.979	0.16	2.2e-09	0.612	0.101	3.4e-09
HbA1c (non-glycaemic)	Carpal Tunnel Syndrome	0.175	0.051	6e-04	0.084	0.081	0.31	0.157	0.063	0.013
Fasting Glucose	Carpal Tunnel Syndrome	0.27	0.031	4.3e-17	0.419	0.056	3.8e-13	0.283	0.038	2.3e-13
BMI	Carpal Tunnel Syndrome	0.508	0.034	7.9e-47	0.879	0.079	1.3e-26	0.613	0.046	1.5e-36
Body Fat Percentage	Carpal Tunnel Syndrome	0.462	0.149	0.002	2.149	0.558	0.00013	0.338	0.108	0.0017
WHR adjusted for BMI	Carpal Tunnel Syndrome	0.116	0.048	0.016	0.732	0.155	3.2e-06	0.294	0.051	1.6e-08
Favourable Adiposity	Carpal Tunnel Syndrome	-0.261	0.159	0.1	-0.593	0.509	0.25	0.021	0.146	0.89
Unfavourable Adiposity	Carpal Tunnel Syndrome	-0.365	0.109	0.00085	-2.197	0.339	2.5e-10	0.065	0.103	0.54

[truncated: 1 more sheets: Supplementary Table S10]
